# Supplementary material for: The Role of Curcumin in Prostate Cancer Cells and Derived Spheroids
Source: Cancers (Basel). 2022 Jul 9;14(14):3348. doi: 10.3390/cancers14143348 (PMC9320241; doi:10.3390/cancers14143348)
Supplement: Supplementary file 1 [file cancers-14-03348-s001.zip]

Archive with 1 entries (1 files):
- cancers-1797170-supplementary.pdf
